# Supplementary material for: From structural polymorphism to structural metamorphosis of the coat protein of flexuous filamentous potato virus Y
Source: Commun Chem. 2024 Jan 17;7:14. doi: 10.1038/s42004-024-01100-x (PMC10794713; doi:10.1038/s42004-024-01100-x)
Supplement: Supplementary file 4 — Supplementary data 1 [file 42004_2024_1100_MOESM4_ESM.xlsx]

## Sheet: Figure 1
Figure 1a	Raw data of flDPnn prediction of structural disorder in CP
*************************************************
-------------File Format-------------------------
line 1: >protein ID (when the pssm matrix cannot be calculated for an input sequence
line 2: sequence
line 3: binary disorder prediction (1 = disordered residue/amino acid; 0 ordered residue)
line 4: disorder propensity (higher value denotes higher likelihood that a given residue is disordered)
*************************************************
>_PVYCP
M	G	N	D	T	I	D	A	G	G	S	T	K	K	D	A	K	Q	E	Q	G	S	I	Q	P	N	L	N	K	E	K	E	K	D	V	N	V	G	T	S	G	T	H	T	V	P	R	I	K	A
1	1	1	1	1	1	1	1	1	1	1	1	1	1	1	1	1	1	1	1	1	1	1	1	1	1	1	1	1	1	1	1	1	1	1	1	1	1	1	1	1	1	1	1	1	1	1	1	1	1
0.498	0.577	0.579	0.607	0.538	0.57	0.668	0.738	0.798	0.744	0.636	0.574	0.498	0.563	0.513	0.496	0.499	0.539	0.555	0.558	0.529	0.533	0.506	0.497	0.54	0.555	0.56	0.504	0.521	0.498	0.538	0.524	0.508	0.501	0.437	0.491	0.53	0.56	0.551	0.571	0.49	0.483	0.586	0.625	0.542	0.537	0.552	0.523	0.492	0.422
Figure 1i	Tm values of 3 technical and 2 biological replicates for OriginPro graph of thermal stability of wild-type CP (WT), C-terminal deletion mutants (dC60, dC79) and the native PVY virus (PVY)
		PVY		1st WT		2nd WT		dC60		dC79
[NaCl]		1st biol.	2nd biol.	1st biol.	2nd biol.	1st biol.	2nd biol.	1st biol.	2nd biol.	1st biol.	2nd biol.
0	1st tech.	57.4367	58.2769	53.0357	54.7835	56.5591	57.7185	55.9251	55.413	61.8443	61.5886
	2nd tech.	56.952	58.8649	53.0357	54.7835	56.5591	57.7185	55.9251	54.8253	61.8443	61.5886
	3rd tech.	56.8146	58.8649	53.0357	54.7835	57.1464	57.8254	55.9251	54.8253	61.8443	62.0489
200	1st tech.	55.7499	56.5131	44.8143	45.3913	54.2102	55.9575	54.1613	54.2376	59.4954	58.3209
	2nd tech.	55.5189	56.5131	45.4015	45.3913	54.2102	55.3705	54.1613	54.2376	58.3209	58.3209
	3rd tech.	55.5933	56.5131	44.8143	45.3913	54.2102	55.9575	54.1613	54.2376	58.3209	58.9081
400	1st tech.	54.8231	54.1613	38.3546	39.5213	50.0994	50.6744	52.3974	52.4744	54.7974	54.7192
	2nd tech.	54.7564	54.1613	37.7673	39.5213	49.5122	50.6744	52.3974	52.4744	54.2102	54.1613
	3rd tech.	54.8199	54.1613	40.7035	39.5213	51.8612	50.0874	52.3974	52.4744	54.2102	54.1613
1000	1st tech.	53.6341	52.9853	34.2439	35.9992	ND	ND	50.0456	50.1235	53.6229	52.3344
	2nd tech.	53.6393	52.9853	33.0694	35.9992	ND	ND	50.0456	50.1235	53.6229	52.4205
	3rd tech.	53.7172	52.9853	36.5928	35.9992	ND	ND	50.0456	50.1235	54.2102	52.4798
Tukey’s multiple comparison test (p=0.001)
0		Mean	SD	SE of Mean	Label		200		Mean	SD	SE of Mean	Label			400		Mean	SD	SE of Mean	Label		1000		Mean	SD	SE of Mean	Label
	PVY 0 "WT1 0" "WT2 0" "dC60 0" "dC79 0"							PVY 200 "WT1 200" "WT2 200" "dC60 200" "dC79 200"								PVY 400 "WT1 400" "WT2 400" "dC60 400" "dC79 400"							PVY 1000 "WT1 1000" "dC60 1000" "dC79 1000"
	PVY 0	57.8683	0.92623	0.37813	b			PVY 200	56.0669	0.49444	0.20185	b				PVY 400	54.4805	0.35054	0.14311	a			PVY 1000	53.3244	0.37261	0.15212	a
	WT1 0	53.9096	0.9573	0.39082	d			WT1 200	45.2007	0.29935	0.12221	d				WT1 400	39.2315	1.03263	0.42157	d			WT1 1000	35.3173	1.35849	0.5546	c
	WT2 0	57.2545	0.58912	0.24051	bc			WT2 200	54.986	0.87649	0.35782	bc				WT2 400	50.4848	0.80233	0.32755	c			dC60 1000	50.0846	0.04269	0.01743	b
	dC60 0	55.4731	0.53961	0.2203	cd			dC60 200	54.1994	0.04179	0.01706	c				dC60 400	52.4359	0.04218	0.01722	b			dC79 1000	53.1151	0.80132	0.32714	a
	dC79 0	61.7932	0.17718	0.07233	a			dC79 200	58.6145	0.49132	0.20058	a				dC79 400	54.3766	0.29752	0.12146	a
One-way ANOVA (p=0.001)
	DF	Sum of Squares	Mean Square	F Value	Prob>F			DF	Sum of Squares	Mean Square	F Value	Prob>F				DF	Sum of Squares	Mean Square	F Value	Prob>F			DF	Sum of Squares	Mean Square	F Value	Prob>F
Model	4	212.028	53.007	108.445	1.9984e-15		Model	4	622.99	155.748	578.794	0			Model	4	966.926	241.731	628.448	0		Model	3	1318.23	439.408	668.742	0
Error	25	12.2198	0.48879				Error	25	6.72725	0.26909					Error	25	9.61621	0.38465				Error	20	13.1413	0.65707
Total	29	224.248					Total	29	629.717						Total	29	976.542					Total	23	1331.37
[truncated: 218 more columns]

## Sheet: Figure 2
Figure 2c	Uncropped SDS PAGE gel of trCP before and after removal of the His6-tag

## Sheet: Figure 5
Figure 5e	Raw data for clustering of interacting ring triplets along the MD simulation trajectory
Time Interval (t) [μs]		0-2	2-4	4-6	6-8	8-10	0-2	2-4	4-6	6-8	8-10
Sample	p	trCPK176C-noHis					trCPnoHis
	0.01	155	205	787	1162	1199	0	144	369	559	827
	0.03	168	177	466	854	898	0	141	344	562	761
	0.05	144	169	250	505	615	0	125	348	613	744
	0.07	98	155	227	298	394	0	116	272	579	687
	0.09	107	131	218	186	348	1	93	236	584	601
	0.11	135	108	266	199	283	0	70	152	509	507
	0.13	122	90	363	241	360	0	93	125	486	463
	0.15	120	83	425	374	444	1	79	71	467	397
	0.17	121	80	468	500	498	5	95	47	429	343
	0.19	94	71	497	590	496	1	72	40	385	340
	0.21	82	72	549	623	469	4	75	26	382	318
	0.23	83	68	523	534	344	3	86	26	419	339
	0.25	85	43	551	497	321	0	75	18	408	379
	0.27	70	41	603	435	386	3	82	22	355	473
	0.29	83	41	531	425	483	3	71	18	363	436
	0.31	73	36	508	476	504	1	65	9	314	503
	0.33	80	41	511	612	490	4	58	14	293	507
	0.35	85	49	562	769	426	6	37	2	222	496
	0.37	118	61	584	888	434	4	33	7	183	478
	0.39	147	64	706	875	397	2	30	15	137	433
	0.41	117	96	635	764	464	0	18	12	75	323
	0.43	159	137	628	637	507	1	6	8	60	358
	0.45	144	129	449	511	604	1	6	9	34	381
	0.47	154	216	361	376	583	1	7	3	16	298
	0.49	132	273	297	279	565	0	2	3	18	330
	0.51	106	332	291	235	451	0	1	3	5	255
	0.53	103	379	361	287	309	0	0	1	1	287
	0.55	112	413	459	385	226	0	0	0	0	242
	0.57	47	424	531	556	164	0	0	0	0	239
	0.59	35	422	460	592	215	0	0	0	1	222
	0.61	43	406	432	560	334	0	0	0	0	174
	0.63	27	434	322	479	521	0	0	0	1	162
	0.65	31	398	213	389	722	0	0	0	3	104
	0.67	36	341	98	280	770	0	0	0	10	47
	0.69	38	366	34	201	690	0	0	0	25	33
	0.71	30	381	31	156	465	0	0	0	20	16
	0.73	19	326	44	75	192	0	0	0	21	19
	0.75	16	314	86	17	40	0	0	0	24	11
	0.77	7	207	104	10	14	0	0	0	16	3
	0.79	3	142	119	31	5	0	0	0	8	1
	0.81	2	59	170	36	2	0	0	0	3	0
	0.83	1	19	224	80	0	0	0	0	0	0
	0.85	1	1	239	268	5	0	0	0	0	0
	0.87	0	0	235	457	47	0	0	0	0	0
	0.89	0	0	313	503	147	0	0	0	0	0
	0.91	0	0	247	424	302	0	0	0	0	0
	0.93	0	0	145	177	523	0	0	0	0	0
	0.95	0	0	31	13	639	0	0	0	0	0
	0.97	0	0	0	0	277	0	0	0	0	0
	0.99	0	0	0	0	60	0	0	0	0	0

## Sheet: Figure 7
Figure 7b	Uncropped SDS PAGE gel of CP (left) and its double Cys mutants (right) under reducing (+DTT) or oxidizing (- DTT) conditions
Figure 7c	Measurements for violin plot of filament length distribution [nm]
	WT	L99C+K176C	S39C+E72C	T43C+D136C	E150+G193C
	241.063	214.076	1627.9	137.392	448.799
	242.037	219.212	1572.27	138.519	432.796
	140.928	289.348	896.063	182.262	564.146
	91.7077	129.448	1407.19	202.255	410.191
	461.317	285.312	1408.28	162.42	852.101
	974.797	308.304	991.131	198.873	294.831
	885.416	305.858	884.627	128.974	334.52
	943.236	360.646	1312.12	66.5163	504.545
	156.127	356.304	1153.49	107.779	441.334
	153.392	307.692	1029.25	78.6922	184.718
	243.115	381.13	1025.13	161.218	480.474
	1015.26	336.982	989.108	314.243	657.739
	345.026	427.296	872.335	95.6783	362.216
	370.202	453.161	864.167	165.427	755.886
	350.565	467.225	883.149	171.815	255.423
	977.782	491.684	733.546	141.075	334.759
	578.788	452.55	906.955	131.229	395.831
	469.702	297.725	828.069	203.157	390.622
	213.571	312.401	733.546	153.326	650.496
	729.055	283.845	770.499	245.171	739.294
	402.805	428.213	698.226	169.786	208.712
	2253.82	330.439	696.126	127.696	579.499
	292.166	628.837	596.468	182.713	579.179
	608.37	619.787	578.108	133.408	557.05
	705.082	204.231	529.252	98.6095	672.604
	294.639	647.854	544.733	194.363	675.267
	1061.24	480.433	444.142	218.865	995.932
	303.903	418.613	463.202	121.007	513.883
	108.759	375.932	440.096	51.7099	666.854
	255.402	736.334	475.338	98.7599	637.067
	387.099	689.311	448.343	166.554	592.228
	1361.61	685.948	217.286	152.198	169.294
	361.664	655.069	158.005	88.463	1025.24
	568.232	226.795	653.26	92.221	516.716
	111.759	271.554	614.595	211.875	268.631
	486.927	480.433	657.539	145.66	759.839
	225.068	446.802	612.65	132.807	687.442
	177.434	461.172	572.74	160.767	1072.58
	372.787	603.094	359.11	196.317	657.376
	261.32	684.481	351.175	410.823	387.008
	281.044	684.481	351.33	110.259	311.798
	283.555	829.889	802.085	237.655	381.998
	173.065	655.681	795.939	146.411	391.003
	208.036	481.35	655.905	165.201	457.688
	449.229	468.876	624.786	112.965	628.128
	366.394	667.665	655.827	157.61	361.587
	281.758	645.286	582.776	206.088	238.605
	554.901	628.287	574.063	145.434	210.509
	342.034	656.475	333.515	183.39	275.866
	734.764	974.257	297.184	172.191	332.617
	1051.65	576.617	613.661	132.732	509.042
	1605.32	522.38	733.001	188.952	424.295
	370.858	686.01	852.808	61.3303	410.45
	417.27	1365.66	788.704	130.703	188.579
	1288.99	983.185	808.698	234.649	745.145
	302.404	1041.09	668.274	112.138	598.454
	846.526	937.018	521.472	143.029	445.594
	700.883	846.154	418.08	129.575	488.206
	633.114	797.725	594.99	138.895	471.154
	610.936	810.138	615.917	109.733	539.479
	293.499	768.864	486.152	64.3367	175.45
	401.988	1028.98	530.885	144.382	787.97
	86.3348	1533.88	501.4	53.4386	1268.34
	196.644	966.797	463.358	163.247	839.246
	953.29	991.501	698.941	139.947	576.181
	863.291	873.609	692.553	123.938	1089.19
	539.355	845.787	728.774	114.844	1148.59
	228.131	1166.01	743.807	118.752	579.365
	870.258	535.282	786.337	261.33	317.179
	230.085	639.049	418.367	124.239	564.912
	306.85	626.208	552.89	110.936	517.122
	434.664	554.971	549.073	151.898	245.034
	824.962	500.489	681.181	191.958	399.994
	623.145	478.66	386.275	161.593	222.695
	672.678	283.723	1042.69	202.029	446.777
	664.027	240.858	745.521	291.62	504.77
	1578.54	445.701	623.539	226.982	513.037
	548.707	509.845	540.115	246.674	993.154
	661.598	666.259	881.679	268.245	619.241
	601.423	842.546	449.213	167.907	1200.27
	584.137	505.748	302.15	430.891	1180.77
	728.847	433.044	1183.75	51.1086	851.705
	357.709	551.18	806.122	193.085	631.91
	1466.72	793.017	470.167	166.028	594.142
	639.282	1070.93	144.026	246.599	645.815
	1167.51	581.366	847.562	90.2668	433.541
	664.434	992.511	571.039	169.786	247.573
	797.744	689.134	745.677	194.438	257.045
	455.136	223.407	672.301	286.283	424.726
	291.608	434.882	377.473	166.93	767.791
	355.727	492.003	757.439	161.669	274.441
	843.324	446.687	251.675	166.103	628.267
	722.717	154.1	447.188	219.542	552.421
	463.645	881.696	487.693	294.1	620.007
	2098.78	379.411	429.974	211.875	433.652
	1582.28	253.11	254.245	265.314	382.694
	880.341	298.172	595.342	265.314	617.036
	2180.49	825.59	642.078	183.841	328.146
	450.992	649.15	533.65	209.019	365.909
	338.429	1190.4	543.153	115.445	542.338
	356.011	256.41	898.972	168.508	258.412
	790.05	600.533	1409.02	263.811	878.589
	1631.48	312.643	1583.74	130.477	488.227
	806.763	301.346	980.293	173.92	785.944
	481.582	445.418	549.774	110.109	545.777
	305.981	319.878	427.325	252.311	300.31
	1301.57	513.582	615.205	111.236	927.507
	575.304	358.467	563.873	239.609	413.074
	1234.5	642.93	418.212	170.162	728.036
	260.884	779.132	134.133	231.793	557.151
	445.11	897.563	482.474	150.244	242.132
	1108.1	556.74	1087.4	31.3416	647.641
	368.563	583.905	317.417	119.504	771.328
	1782.49	1166.92	1883.7	172.341	404.848
	721.011	723.28	563.172	129.951	797.431
	606.595	491.749	598.302	130.402	706.577
	1306.57	468.774	631.952	71.2514	602.202
	1545.93	610.688	1424.05	155.505	636.218
	1947.78	837.903	633.276	145.209	516.643
	1766.94	641.153	1010.2	169.335	609.008
	670.919	276.847	449.914	193.461	358.855
	506.806	803.884	911.746	377.076	846.678
	763.736	733.308	479.358	286.96	454.038
	240.048	786.113	314.379	140.248	528.252
	1679.97	473.47	394.298	201.278	668.48
	211.58	1164.13	770.603	143.48	677.386
	343.6	374.714	499.221	200.301	177.052
	482.727	622.112	548.761	126.719	903.699
	575.984	797.664	703.147	63.5851	609.757
	134.165	707.921	1108.04	132.356	475.629
	463.013	559.279	364.153	64.8628	516.429
	721.094	495.05	797.243	115.295	592.341
	325.698	293.856	696.993	134.987	909.541
	217.63	1187.86	478.969	127.245	435.273
	665.349	646.103	957.704	101.165	618.374
	924.966	539.096	602.586	123.713	455.913
	638.244	224.169	213.507	96.0541	538.988
	178.982	378.396	501.091	106.501	742.062
	845.157	615.892	717.479	178.579	553.85
	669.316	454.176	910.266	100.338	591.299
	263.134	2262.76	445.163	353.1	238.931
	224.078	652.196	384.094	152.499	508.175
	175.223	804.773	595.576	49.9061	658.4
	216.262	734.577	646.596	109.357	366.652
	187.22	619.7	388.456	101.015	666.035
	908.291	1674.28	1022.04	123.487	1100.51
	207.529	217.187	922.262	155.28	679.997
	195.746	252.348	663.343	142.879	571.726
	300.619	862.275	961.443	78.1661	660.638
	81.5948	1106.63	246.767	211.575	895.543
	47.1705	645.849	715.298	59.9023	645.576
	123.03	588.601	875.058	152.875	208.195
	74.6788	331.556	1060.06	88.463	600.222
	184.903	583.397	167.16	226.757	444.062
	188.562	376.111	356.052	41.7888	348.909
	91.9804	794.618	1296.39	41.7888	343.828
	360.525	463.062	140.287	164.525	641.761
	87.0367	741.051	588.721	154.378	176.699
	77.2152	870.399	704.149	191.958	357.316
	695.597	879.157	819.236	50.9583	563.278
	179.726	338.792	468.267	149.267	681.715
	124.697	856.055	501.78	68.1699	578.478
	482.097	1082.76	452.247	195.49	316.832
	97.5575	663.874	878.591	125.742	628.259
	89.8262	753.998	1108.46	119.805	813.905
	145.16	516.756	513.626	127.922	553.793
	658.32	841.203	516.757	108.606	208.067
	147.646	450.114	349.497	155.28	671.329
	465.258	414.064	1451.94	68.9215	450.342
	119.618	873.953	401.792	178.129	351.611
	102.109	696.116	1374.97	187.974	206.852
	238.393	690.658	520.746	203.082	340.822
	728.014	613.861	619.138	128.673	345.823
	1971.53	804.519	409.71	95.3056	500.045
	167.844	1010.92	399.276	225.332	577.216
	2435.65	283.575	828.873	162.327	464.152
	270.713	1021.2	610.668	138.412	419.584
	374.176	804.265	954.947	122.468	393.561
	175.706	669.332	396.759	44.287	536.387
	63.5302	792.968	679.904	157.721	272.484
	364.677	611.45	318.009	176.616	414.14
	502.987	1922.44	966.241	289.401	756.608
	199.898	592.536	1191.14	268.851	244.442
	91.3676	1246.26	587.712	202.834	212.908
	106.718	975.882	842.806	27.8713	437.889
	172.619	448.591	759.207	56.5692	194.835
	103.476	557.756	665.664	121.996	336.805
	1045.26	466.489	866.315	147.682	470.454
	205.891	644.326	526.393	81.7833	933.82
	249.123	580.35	602.504	175.849	822.704
	84.786	341.584	707.034	146.974	597.773
	77.9044	93.5517	300.945	112.961	338.136
	397.08	124.016	537.012	160.555	324.756
	244.342	584.539	659.772	126.484	800.105
	218.58	1020.06	555.119	40.4488	323.485
	285.298	576.415	578.505	118.748	431.748
	496.502	590.632	449.055	111.721	303.991
	200.541	779.766	840.904	170.298	286.321
	576.328	604.468	494.046	142.014	395.77
	1778.78	464.077	854.837	177.561	567.94
	1036.54	367.733	627.916	101.388
	876.662	463.569	630.371	359.256
	309.104	176.948	581.021	135.223
	468.632	540.619	514.056	322.468
	886.318	568.799	725.325	276.941
	573.72	1286.11	710.226	163.448
	588.073	795.38	541.922	242.456
	256.632	91.7746	363.798	242.456
	960.213	644.834	376.811	162.149
	392.73	615.131	409.588	87.0387
	539.123	914.953	626.688	147.505
	321.293	925.996	697.704	87.1568
	550.553	715.791	521.237	96.2504
	951.202	725.946	1002.82	237.969
	1546.16		992.512	153.41
	1912.6		348.146	132.507
	265.714		284.986	129.672
	770.046		377.854	148.627
	1242.04		1179.84	105.934
	848.917		747.606	85.9758
	217.549		842.806	287.747
	486.106		1159.53	91.6445
	704.14		964.645	251.078
	478.271		458.016	150.989
	724.203		634.851	485.917
	704.739		1186.47	207.263
	548.217		751.228	121.523
	95.3938		1054.08	228.107
	302.634			64.8952
	1779.86			485.917
	270.033			245.999
	240.946			148.45
	1163.3			195.453
	464.328			153.882
	2046.36			51.0186
	1976.89			135.754
	2167.9			215.943
	620.685			149.69
	136.426			101.683
	389.326			115.678
	601.073			134.278
	569.419			211.101
	941.61			85.1491
	364.689			68.9105
	964.856			104.813
	1176.78			177.089
	343.297			227.281
	250.802			178.919
	438.992			188.426
	220.75			100.856
	276.527			196.634
	1071.63			105.049
	868.261			97.3723
	575.308			142.073
	521.455			134.987
	741.946			165.22
	442.955			55.4473
	1457.97			67.4934
	898.218			120.697
	442.64			138.353
	1122.11			170.062
	1187.96			70.2687
	289.85			92.4712
	899.572			134.278
	257.158			72.8668
	1896.38			66.1943
	203.673			148.863
	1332.96			60.4074
	294.522			56.0968
	188.503			173.782
	423.161			118.04
	390.781			137.231
	527.56			160.378
				185.592
				123.059
				182.049
				118.276
				146.147
				72.1583
				51.3729
				55.6244
				176.616
				181.99
				156.126
				63.9504
				192.324
				391.025
				124.247
				148.419
				227.334
				131.476
				352.786
				100.301
				147.666
				155.346
				155.572
				266.19
				198.117
				212.425
				215.361
				65.738
				25.5271
				366.491
				555.723
				144.277
				97.2892
				165.361
				164.684
				127.636
				123.117
				159.789
				267.545
				154.819
				244.277
				153.69
				42.9217
				158.961
				161.822
				115.211
				88.3283
				191.416
				199.096
				89.6084
				84.262
				307.982
				61.8223
				220.934
				200.301
				84.1867
				156.852
				162.877
				91.4157
				134.864
				115.286
				118.072
				264.91
				139.157
				100.527
				64.3072
				132.078
				150.979
				139.684
				129.518
				279.292
				174.096
				42.4699
				88.9307
				226.883
				220.482
				93.3735
				195.633
				191.717
				61.5211
				137.575
				206.175
				73.1175
				41.1145
				145.708
				273.494
				193.524
				145.105
				256.25
				251.054
				273.494
				142.846
				142.846
				176.581
				83.509
				63.7048
				214.458
				84.8645
				34.8645
				274.623
				140.512
				164.006
				122.515
				45.3313
				193.373
				348.645
				248.87
				230.346
				138.102
				103.991
				129.443
				46.6114
				105.271
				111.145
				246.16
				129.744
				223.87
				194.88
				278.087
				465.512
				118.75
				195.557
				232.681
				81.8524
				142.244
				39.6084
				107.907
				110.768
				124.096
				160.542
				70.7831
				120.633
				161.672
				209.714
				110.768
				390.361
				67.3193
				109.262
				162.877
				165.813
				114.91
				123.419
				102.41
				179.593
				37.2741
				141.642
				72.2892
				132.681
				207.831
				156.099
				87.9518
				214.383
				63.5542
				99.0211
				198.569
				112.123
				123.795
				400.377
				485.843
				127.861
				136.069
				105.798
				155.196
				123.268
				123.645
				317.018
				188.178
				139.759
				143.449
				213.253
				201.581
				124.021
				138.705
				56.1747
				98.7952
				143.901
				125.151
				51.9578
				100.904
				49.4729
				60.9187
				123.042
				79.5934
				113.63
				175.828
				117.545
				212.349
				257.229
				367.771
				117.696
				58.2078
				150.151
				68.9006
				468.223
				232.756

## Sheet: Figure 8
Figure 8c	Measurements for histogram of T43C+D136C filament length distribution [nm]
	T43C+D136C
	137.392			Peak No	Mean	SD
	138.519			1	61.2745	12.23
	182.262			2	134.37	29.97
	202.255			3	199.168	10.53
	162.42			4	267.476	22.55
	198.873
	128.974
	66.5163
	107.779
	78.6922
	161.218
	314.243
	95.6783
	165.427
	171.815
	141.075
	131.229
	203.157
	153.326
	245.171
	169.786
	127.696
	182.713
	133.408
	98.6095
	194.363
	218.865
	121.007
	51.7099
	98.7599
	166.554
	152.198
	88.463
	92.221
	211.875
	145.66
	132.807
	160.767
	196.317
	410.823
	110.259
	237.655
	146.411
	165.201
	112.965
	157.61
	206.088
	145.434
	183.39
	172.191
	132.732
	188.952
	61.3303
	130.703
	234.649
	112.138
	143.029
	129.575
	138.895
	109.733
	64.3367
	144.382
	53.4386
	163.247
	139.947
	123.938
	114.844
	118.752
	261.33
	124.239
	110.936
	151.898
	191.958
	161.593
	202.029
	291.62
	226.982
	246.674
	268.245
	167.907
	430.891
	51.1086
	193.085
	166.028
	246.599
	90.2668
	169.786
	194.438
	286.283
	166.93
	161.669
	166.103
	219.542
	294.1
	211.875
	265.314
	265.314
	183.841
	209.019
	115.445
	168.508
	263.811
	130.477
	173.92
	110.109
	252.311
	111.236
	239.609
	170.162
	231.793
	150.244
	31.3416
	119.504
	172.341
	129.951
	130.402
	71.2514
	155.505
	145.209
	169.335
	193.461
	377.076
	286.96
	140.248
	201.278
	143.48
	200.301
	126.719
	63.5851
	132.356
	64.8628
	115.295
	134.987
	127.245
	101.165
	123.713
	96.0541
	106.501
	178.579
	100.338
	353.1
	152.499
	49.9061
	109.357
	101.015
	123.487
	155.28
	142.879
	78.1661
	211.575
	59.9023
	152.875
	88.463
	226.757
	41.7888
	41.7888
	164.525
	154.378
	191.958
	50.9583
	149.267
	68.1699
	195.49
	125.742
	119.805
	127.922
	108.606
	155.28
	68.9215
	178.129
	187.974
	203.082
	128.673
	95.3056
	225.332
	162.327
	138.412
	122.468
	44.287
	157.721
	176.616
	289.401
	268.851
	202.834
	27.8713
	56.5692
	121.996
	147.682
	81.7833
	175.849
	146.974
	112.961
	160.555
	126.484
	40.4488
	118.748
	111.721
	170.298
	142.014
	177.561
	101.388
	359.256
	135.223
	322.468
	276.941
	163.448
	242.456
	242.456
	162.149
	87.0387
	147.505
	87.1568
	96.2504
	237.969
	153.41
	132.507
	129.672
	148.627
	105.934
	85.9758
	287.747
	91.6445
	251.078
	150.989
	485.917
	207.263
	121.523
	228.107
	64.8952
	485.917
	245.999
	148.45
	195.453
	153.882
	51.0186
	135.754
	215.943
	149.69
	101.683
	115.678
	134.278
	211.101
	85.1491
	68.9105
	104.813
	177.089
	227.281
	178.919
	188.426
	100.856
	196.634
	105.049
	97.3723
	142.073
	134.987
	165.22
	55.4473
	67.4934
	120.697
	138.353
	170.062
	70.2687
	92.4712
	134.278
	72.8668
	66.1943
	148.863
	60.4074
	56.0968
	173.782
	118.04
	137.231
	160.378
	185.592
	123.059
	182.049
	118.276
	146.147
	72.1583
	51.3729
	55.6244
	176.616
	181.99
	156.126
	63.9504
	192.324
	391.025
	124.247
	148.419
	227.334
	131.476
	352.786
	100.301
	147.666
	155.346
	155.572
	266.19
	198.117
	212.425
	215.361
	65.738
	25.5271
	366.491
	555.723
	144.277
	97.2892
	165.361
	164.684
	127.636
	123.117
	159.789
	267.545
	154.819
	244.277
	153.69
	42.9217
	158.961
	161.822
	115.211
	88.3283
	191.416
	199.096
	89.6084
	84.262
	307.982
	61.8223
	220.934
	200.301
	84.1867
	156.852
	162.877
	91.4157
	134.864
	115.286
	118.072
	264.91
	139.157
	100.527
	64.3072
	132.078
	150.979
	139.684
	129.518
	279.292
	174.096
	42.4699
	88.9307
	226.883
	220.482
	93.3735
	195.633
	191.717
	61.5211
	137.575
	206.175
	73.1175
	41.1145
	145.708
	273.494
	193.524
	145.105
	256.25
	251.054
	273.494
	142.846
	142.846
	176.581
	83.509
	63.7048
	214.458
	84.8645
	34.8645
	274.623
	140.512
	164.006
	122.515
	45.3313
	193.373
	348.645
	248.87
	230.346
	138.102
	103.991
	129.443
	46.6114
	105.271
	111.145
	246.16
	129.744
	223.87
	194.88
	278.087
	465.512
	118.75
	195.557
	232.681
	81.8524
	142.244
	39.6084
	107.907
	110.768
	124.096
	160.542
	70.7831
	120.633
	161.672
	209.714
	110.768
	390.361
	67.3193
	109.262
	162.877
	165.813
	114.91
	123.419
	102.41
	179.593
	37.2741
	141.642
	72.2892
	132.681
	207.831
	156.099
	87.9518
	214.383
	63.5542
	99.0211
	198.569
	112.123
	123.795
	400.377
	485.843
	127.861
	136.069
	105.798
	155.196
	123.268
	123.645
	317.018
	188.178
	139.759
	143.449
	213.253
	201.581
	124.021
	138.705
	56.1747
	98.7952
	143.901
	125.151
	51.9578
	100.904
	49.4729
	60.9187
	123.042
	79.5934
	113.63
	175.828
	117.545
	212.349
	257.229
	367.771
	117.696
	58.2078
	150.151
	68.9006
	468.223
	232.756
Figure 8f	Uncropped SDS PAGE gel of total cell samples before (BI) and after (AI) induction of CP-p97 co-expression, and purified VLPs.

## Sheet: Suppl. Fig. 4
Suppl. Figure 4b		Measurements for violin plot of filament length distribution [nm]
	WT	ΔC40	ΔC60	ΔC79
	241.063	711.922	942.194	624.286
	242.037	782.964	662.744	341.197
	140.928	323.064	392.053	2028.31
	91.7077	404.38	948.725	274.149
	461.317	695.752	528.703	806.556
	974.797	474.118	513.879	920.785
	885.416	846.247	894.742	1152.22
	943.236	682.998	338.793	1535.63
	156.127	469.136	423.537	845.791
	153.392	525.037	3379.62	894.959
	243.115	638.405	1293.37	399.305
	1015.26	430.612	724.138	1642.91
	345.026	437.519	903.246	2471.32
	370.202	326.777	447.85	618.326
	350.565	998.756	801.118	2728.58
	977.782	388.583	731.421	600.447
	578.788	541.637	554.851	328.781
	469.702	330.45	1705.55	2530.42
	213.571	664.17	658.887	2139.06
	729.055	341.186	1375.51	1573.88
	402.805	905.839	347.273	1100.57
	2253.82	644.86	277.362	1335.48
	292.166	654.748	601.135	1976.16
	608.37	927.292	399.079	1605.66
	705.082	413.222	318.32	331.761
	294.639	350.769	792.914	1412.96
	1061.24	168.191	239.762	1674.7
	303.903	600.732	349.096	889.496
	108.759	422.32	733.753	908.865
	255.402	2356.01	651.937	487.708
	387.099	658.918	935.753	297.989
	1361.61	379.183	352.507	1226.72
	361.664	657.805	970.638	893.909
	568.232	988.393	270.795	1104.88
	111.759	757.695	474.698	699.072
	486.927	1151.89	1043.05	288.019
	225.068	534.007	454.55	1105.28
	177.434	694.08	202.739	818.879
	372.787	774.078	768.732	920.533
	261.32	472.885	1425.84	665.994
	281.044	708.954	496.633	629.689
	283.555	783.683	657.77	987.092
	173.065	1846.11	253.648	442.114
	208.036	1137.76	211.321	802.743
	449.229	2398.27	474.206	961.678
	366.394	890.325	320.832	772.086
	281.758	789.348	254.655	1121.42
	554.901	673.708	237.724	629.689
	342.034	1141.87	866.25	354.175
	734.764	572.265	290.987	357.806
	1051.65	488.997	221.959	323.114
	1605.32	1044.47	810.182	446.551
	370.858	436.392	247.241	183.138
	417.27	375.301	212.354	221.864
	1288.99	895.449	463.447	632.11
	302.404	801.206	781.99	173.86
	846.526	358.811	957.537	790.238
	700.883	841.811	406.087	335.216
	633.114	483.101	2817.88	724.889
	610.936	671.823	324.458	376.361
	293.499	1788.91	915.83	592.981
	401.988	1744.78	877.927	594.191
	86.3348	955.032	1250.31	987.495
	196.644	1177.83	638.851	738.201
	953.29	945.534	1098.54	629.286
	863.291	375.132	1041.08	959.661
	539.355	373.974	1164.36	491.731
	228.131	524.851	425.755	823.719
	870.258	517.837	1629.45	1175.88
	230.085	501.081	588.844	1224.28
	306.85	1943.75	1274.98	653.086
	434.664	435.199	528.109	720.048
	824.962	1551.39	1286.72	563.534
	623.145	540.861	409.932	795.885
	672.678	274.78	538.672	659.137
	664.027	223.285	222.783	323.517
	1578.54	1183.53	886.356	707.543
	548.707	1027.69	533.115	600.645
	661.598	1515.49	1204.04	712.384
	601.423	382.332	978.655	629.689
	584.137	863.113	595.619	160.952
	728.847	371.526	239.964	577.652
	357.709	1446.31	547.893	382.816
	1466.72	250.203	853.68	269.06
	639.282	272.673	507.496	3503.64
	1167.51	439.435	907.932	529.877
	664.434	951.381	783.459	171.356
	797.744	896.452	385.503	91.6851
	455.136	1159.52	199.428	116.029
	291.608	881.462	261.527	583.623
	355.727	513.352	1035.98	1729.69
	843.324	1343.78	536.761	356.623
	722.717	380.859	1264.77	1033.83
	463.645	713.102	294.739	230.161
	2098.78	786.056	368.618	712.298
	1582.28	970.701	937.765	1145.12
	880.341	1140.35	407.707	2300.66
	2180.49	1136.16	99.9539	1369.27
	450.992	1268.35	590.851	427.442
	338.429	1292.59	731.915	675.941
	356.011	896.696	374.635	458.426
	790.05	866.223	1515.94	1312.36
	1631.48	654.096	307.406	849.22
	806.763	443.06	836.075	916.687
	481.582	601.553	1244.04	3559.06
	305.981	2200.68	507.794	1063.99
	1301.57	1056.8	2496.97	162.665
	575.304	1074.83	577.692	104.562
	1234.5	543.558	300.579	225.69
	260.884	1423.43	1159.8	730.732
	445.11	655.418	506.558	512.005
	1108.1	773.297	307.665	311.405
	368.563	316.268	1638.8	719.448
	1782.49	339.66	1114.62	1340.94
	721.011	277.336	635.018	118.968
	606.595	402.837	1007.61	450.18
	1306.57	1262.64	1094.9	157.863
	1545.93	683.513	1342.82	142.377
	1947.78	694.519	895.52	99.5198
	1766.94	1265.95	567.144	894.118
	670.919	328.17	644.352	245.258
	506.806	1157.9	953.818	431.813
	763.736	300.005	446.655	1031.09
	240.048	728.7	700.642	457.503
	1679.97	988.681	727.316	377.671
	211.58	497.337	225.467	445.978
	343.6	491.197	1120.59	95.5582
	482.727	601.327	713.474	113.685
	575.984	442.652	228.545	1115.61
	134.165	569.745	343.775	1425.45
	463.013		897.011	442.617
	721.094		459.12	1629.17
	325.698		234.892	1302.64
	217.63		1543.83	742.137
	665.349		826.019	386.795
	924.966		789.726	725.45
	638.244		675.51	777.071
	178.982		835.394	1359.66
	845.157		655.728	670.588
	669.316		854.4	937.815
	263.134		609.307	1255.58
	224.078		1848.13	585.714
	175.223		694.395	145.138
	216.262		310.594	239.976
	187.22		825.605	978.992
	908.291		2533.23	748.379
	207.529		850.904	1126.29
	195.746		1447.92	75.7503
	300.619		927.573	96.0384
	81.5948		790.941	820.528
	47.1705		826.238	649.82
	123.03		828.264	332.293
	74.6788		666.131
	184.903
	188.562
	91.9804
	360.525
	87.0367
	77.2152
	695.597
	179.726
	124.697
	482.097
	97.5575
	89.8262
	145.16
	658.32
	147.646
	465.258
	119.618
	102.109
	238.393
	728.014
	1971.53
	167.844
	2435.65
	270.713
	374.176
	175.706
	63.5302
	364.677
	502.987
	199.898
	91.3676
	106.718
	172.619
	103.476
	1045.26
	205.891
	249.123
	84.786
	77.9044
	397.08
	244.342
	218.58
	285.298
	496.502
	200.541
	576.328
	1778.78
	1036.54
	876.662
	309.104
	468.632
	886.318
	573.72
	588.073
	256.632
	960.213
	392.73
	539.123
	321.293
	550.553
	951.202
	1546.16
	1912.6
	265.714
	770.046
	1242.04
	848.917
	217.549
	486.106
	704.14
	478.271
	724.203
	704.739
	548.217
	95.3938
	302.634
	1779.86
	270.033
	240.946
	1163.3
	464.328
	2046.36
	1976.89
	2167.9
	620.685
	136.426
	389.326
	601.073
	569.419
	941.61
	364.689
	964.856
	1176.78
	343.297
	250.802
	438.992
	220.75
	276.527
	1071.63
	868.261
	575.308
	521.455
	741.946
	442.955
	1457.97
	898.218
	442.64
	1122.11
	1187.96
	289.85
	899.572
	257.158
	1896.38
	203.673
	1332.96
	294.522
	188.503
	423.161
	390.781
	527.56

## Sheet: Suppl. Fig. 5
Suppl. Fig. 5a	Uncropped SDS PAGE gel of trCP

## Sheet: Suppl. Fig. 6
Suppl. Fig. 6b	(right) Uncropped native-PAGE gel of trCP after SEC in different NaCl concentrations

## Sheet: Suppl. Fig. 8
Suppl. Fig. 8a	Uncropped SDS PAGE gel of purified trCPL99C under reducing (+DTT) or oxidizing (- DTT) conditions
Suppl. Fig. 8c	Uncropped SDS PAGE gel of purified trCPK153E

## Sheet: Suppl. Fig. 9
Suppl. Fig. 9a	Uncropped SDS PAGE gel of purified trCPE150C under reducing (+DTT) or oxidizing (- DTT) conditions

[truncated: 8 more sheets: Suppl. Fig. 11, Suppl. Fig. 13, Suppl. Fig. 14, Suppl. Fig. 15, Suppl. Fig. 18, Suppl. Fig. 19, Suppl. Fig. 22, Suppl. Fig. 25]
